# Supplementary material for: Paving Behavior in Ants and Its Potential Application in Monitoring Two Urban Pest Ants, Solenopsis invicta and Tapinoma melanocephalum
Source: Insects. 2023 Feb 23;14(3):219. doi: 10.3390/insects14030219 (PMC10054563; doi:10.3390/insects14030219)
Supplement: Supplementary file 1 [file insects-14-00219-s001.zip]

Archive with 1 entries (1 files):
- insects-2199293-SI.pdf
